# Supplementary material for: Visible-Light-Driven Degradation of Biological Contaminants on the Surface of Textile Fabric Modified with TiO2-N Photocatalyst
Source: Int J Mol Sci. 2025 Aug 5;26(15):7550. doi: 10.3390/ijms26157550 (PMC12347451; doi:10.3390/ijms26157550)
Supplement: Supplementary file 1 [file ijms-26-07550-s001.zip]

Archive with 1 entries (1 files):
- ijms-3759979-supplementary.pdf
